# Supplementary material for: Gastrointestinal lymphomas in a North American population: clinicopathologic features from one major Central-Midwestern United States tertiary care medical center
Source: Diagn Pathol. 2012 Jun 28;7:76. doi: 10.1186/1746-1596-7-76 (PMC3537672; doi:10.1186/1746-1596-7-76)
Supplement: Additional file 1 — Table S1. Subtype and site of involvement of gastrointestinal lymphomas seen at a North American Medical center from 2000-2009. [file 1746-1596-7-76-S1.xls]

## Sheet: Sheet1
	Table 1. Subtype and site of involvement of gastrointestinal lymphomas seen at a North American Medical center from 2000-2009
Primary Gastrointesintal lymphomas
Total=216	Esophagus (n=3)	Stomach (n=97)	Intestine(all) (n=116)	Duod.(n=27)	SI (n=30) minus	Ileocecal (n=19)	Rectum (n=3)	LI (n=37)	Multiple
					Duod. & TI			minus rectum	sites (n=3)**
DLBCL	2 (67%)	47 (48%)	38 (33%)	5 (19%)	20 (67%)	2 (11%)	1 (33%)	10 (27%)	2 (67%)
MALT		43 (44%)	12 (10%)	8 (30%)		1 (5%)		3 (8%)
FL		1 (1%)	25 (21%)	7 (26%)	7 (23%)			11 (30%)
ALCL		2 (2%)	2 (2%)	1 (3%)		1 (5%)			1 (33%)
T-NHL	1 (33%)	2 (2%)	3 (3%)		3 (10%)
MCL*		2 (2%)	26 (22%)	6 (22%)		7 (37%)	2 (67%)	11 (30%)
Burkitt			10 (9%)			8 (42%)		2 (5%)
Secondary Gastrointestinal lymphomas
Total=26	Esophagus (n=2)	Stomach (n=10)	Intestine (all) (n=14)	Duod. (n=2)	SI (n=8) minus	Ileocecal (n=1)	Rectum (n=0)	LI (n=1)	Multiple (n=2)
					duod. & TI			minus rectum	sites
DLBCL	2 (100%)	8 (80%)	8 (57%)	1 (50%)	6 (75%)				1 (50%)
FL			2 (14%)					1 (100%)	1 (50%)
ALCL			1 (7%)			1 (100%)
Burkitt			3 (21%)	1 (50%)	2 (25%)
SLL		1 (10%)
T-NHL		1 (10%)
*cases represent lymphomatous polyposis, cases classified by primary site of involvement
**excluding MALT; both DLBCL cases involved the stomach and cecum; the ALCL involved the duodenum and large intestine
Abbreviations: SI, small intestine; LI, large intestine; Duod., duodenum; TI, terminal ileum; DLBCL, diffuse large B cell lymphoma; ALCL, anaplastic
large cell lymphoma; FL, follicular lymphoma; MCL, mantle cell lymphoma; T-NHL, T cell non-Hodgkin lymphoma; SLL, small lymphocytic lymphoma;
MALT, extranodal marginal zone lymphoma of mucosal-associated lymphoid tissue.
