# Supplementary material for: Gastrointestinal lymphomas in a North American population: clinicopathologic features from one major Central-Midwestern United States tertiary care medical center
Source: Diagn Pathol. 2012 Jun 28;7:76. doi: 10.1186/1746-1596-7-76 (PMC3537672; doi:10.1186/1746-1596-7-76)
Supplement: Additional file 2 — Table S2. Demographics of primary gastrointestinal lymphomas seen at a North American medical center from 2000-2009. [file 1746-1596-7-76-S2.xls]

## Sheet: Sheet1
Table 2. Demographics of primary gastrointestinal lymphomas seen at a North American medical center from 2000-2009
	Overall	Overall	Total	Esophagus (n=3)			Stomach (n=97)												Intestine All (n=116)
Lymphoma type	Median age	M:F	n	Median age	M:F	n	Median age	M:F			n								Median age	M:F	n
DLBCL	62	1.3:1	87	72.5	1:0	2	64	1:1.3			47								63	1.7:1	38
MALT	64	1.1:1	55				67	1:1.4			43								61.5	5:1	12
FL	65.5	1.4:1	26				69	1:0			1								60	1.3:1	25
ALCL	59	1:0	4				55	1:0			2								61	1:0	2
T-NHL	56.5	1:2	6	70	1:0	1	46	1:1			2								45	1:2	3
MCL*	59	1:1	28				56	1:0			2								59	1:1.1	26
Burkitt	41	1:0	10																41	1:0	10
Total = 216
*cases represent lymphomatous polyposis, cases classified by primary site of involvement
Abbreviations: DLBCL, Diffuse large B cell lymphoma; MCL, mantle cell lymphoma;
FL, follicular lymphoma; ALCL, anaplastic large cell lymphoma; T-NHL, T cell non-Hodgkin lymphoma;
MALT, extranodal marginal zone lymphoma of mucosal-associated lymphoid tissue; M:F, male: female
